# Supplementary material for: Does quality of novice hand-tied square knots improve with repetition during a single training session?
Source: PeerJ. 2022 Sep 26;10:e14106. doi: 10.7717/peerj.14106 (PMC9521345; doi:10.7717/peerj.14106)
Supplement: Supplemental Information 1 — Each page provides data from a single subject, with each column indicating the mechanical testing results of each hand tied square knot, from 1 to 20. The students are listed by number and not name. [file peerj-10-14106-s001.xlsx]

## Sheet: Student 004
Knot Number	1	2	3	4	5	6	7	8	9	10	11	12	13	14	15	16	17	18	19	20
Extension at Break (mm)	28.8456	32.2666	26.2823	27.7568	25.1987	26.866	24.9382	24.4149	23.1823	24.5269	25.2552	22.2866	21.9841	25.7252	19.7908	25.3135	23.2443	19.4684	22.4749	26.6816
Load at Break (N)	63.6594	118.668	56.9621	66.0339	61.1447	63.178	-0.78608	80.1965	81.3017	76.6616	-1.10396	63.6125	54.7136	59.87	95.1685	62.6874	70.1286	65.8844	63.1884	88.8094
Modulus (MPa)	1016.13	1308.61	1431.68	1344.82	1694.56	1167.11	1783.01	1629.76	1825.9	2182.42	2075.1	2833.85	2550.61	2382.89	2229.75	2395.63	1925.24	2664.01	2843.74	2736.96
Area under Curve (J)	1.64355	2.067	1.35019	1.7344	1.42019	1.42579	0.93861	1.57298	1.26655	1.4272	1.07815	1.42516	1.38413	1.63977	1.29058	1.69454	1.46224	1.30198	1.41113	1.88386
Mode of Failure	Slipped	Unraveled	Slipped	Slipped	Slipped	Slipped	Unraveled	Slipped	Slipped	Unraveled	Unraveled	Slipped	Slipped	Slipped	Unraveled	Unraveled	Slipped	Slipped then broke	Slipped	Slipped
Mode of Failure Code	2	4	2	2	2	2	4	2	2	4	4	2	2	2	4	4	2	3	2	2
Extension at 5N Load (mm)	1.41291	1.33333	1.37797	1.16316	1.59871	1.43214	1.60148	1.14973	1.08212	0.92672	0.94205	0.85343	0.88372	0.95757	1.02465	0.88662	0.97726	0.86846	0.8736	0.91366

## Sheet: Student 005
Knot Number	1	2	3	4	5	6	7	8	9	10	11	12	13	14	15	16	17	18	19	20
Extension at Break (mm)	21.716	17.9332	25.1814	35.6711	17.7609	17.4148	19.3819	27.9098	18.8492	24.6257	18.7142	28.4586	24.2779	27.3629	18.2757	19.4621	17.9156	25.376	22.7904	24.7625
Load at Break (N)	94.7335	95.6685	71.6958	-0.81259	108.448	115.522	77.3798	84.8996	159.384	73.8188	123.708	52.2831	61.1778	64.396	46.9687	127.426	60.8009	61.336	50.7056	69.6662
Modulus (MPa)	1731.57	1755.67	1969.38	1955.49	1687.69	2514.37	2014.99	2436.68	1970.23	2701.59	2033.37	1622.55	2213.44	2144.72	1949.1	1827.97	1807.6	2106.03	2215.45	2588.27
Area under Curve (J)	1.46707	1.22809	1.71943	2.0437	1.19881	1.22031	1.3886	2.15023	1.57084	1.70418	1.35471	1.64408	1.53884	1.82611	1.04193	1.53895	1.13758	1.44237	1.49675	1.48173
Mode of Failure	Slipped then Broke	Slipped then Broke	Slipped then Broke	Unraveled	Broke at knot	Broke at knot	Slipped then Broke	Unraveled	Broke at knot	Unraveled	Slipped then Broke	Slipped	Slipped	Unraveled	Slipped	Slipped then Broke	Slipped	Slipped	Slipped	Unraveled
Mode of Failure Code	3	3	3	4	1	1	3	4	1	4	3	2	2	4	2	3	2	2	2	4
Extension at 5N Load (mm)	1.28123	1.16651	1.08156	1.07932	1.32741	1.31375	1.28032	1.07294	1.08235	0.85864	1.11454	0.85848	1.01107	0.92934	1.01843	1.02793	0.98189	0.94044	1.02405	0.82773

## Sheet: Student 006
Knot Number	1	2	3	4	5	6	7	8	9	10	11	12	13	14	15	16	17	18	19	20
Extension at Break (mm)	18.1271	24.745	24.665	26.1094	33.4132	30.3274	29.0542	26.0261	31.3695	21.9464	26.6008	23.7869	25.9671	24.7825	27.9581	26.7739	23.2713	26.5247	22.2096	24.0554
Load at Break (N)	-0.61612	47.9012	39.8428	51.7447	-0.61704	-0.61522	54.2429	61.8525	-0.57835	60.4628	-0.61639	58.9915	54.3031	38.5093	66.6696	51.4491	44.7781	48.6076	60.4185	65.2893
Modulus (MPa)	1125.44	1217.04	1065.28	1008.93	963.793	1242.22	1275.62	836.767	709.108	1110.11	892.104	1092.34	1206.28	1171.72	921.977	720.958	1366.56	1003.09	1242.92	1207.64
Area under Curve (J)	0.37718	1.06343	1.08061	1.13203	1.1831	1.16052	1.30805	1.01909	1.01479	0.98712	0.90711	1.04685	1.14668	1.02948	1.16161	1.0527	1.07426	1.10219	1.00343	1.05817
Mode of Failure	Unraveled	Slipped	Slipped	Slipped	Unraveled	Unraveled	Unraveled	Slipped	Unraveled	Slipped	Unraveled	Unraveled	Slipped	Slipped	Slipped	Slipped	Unraveled	Unraveled	Slipped	Unraveled
Mode of Failure Code	4	2	2	2	4	4	4	2	4	2	4	4	2	2	2	2	4	4	2	4
Extension at 5N Load (mm)	2.26289	1.9774	2.08491	2.00859	2.20015	2.05925	2.45307	2.75939	2.60328	1.8463	2.0761	2.18624	2.36526	2.36942	2.69058	2.3402	1.50442	2.42404	1.60925	2.12

## Sheet: Student 007
Knot Number	1	2	3	4	5	6	7	8	9	10	11	12	13	14	15	16	17	18	19	20
Extension at Break (mm)	18.1334	19.026	20.0051	21.0685	21.8766	25.0671	19.8178	18.8661	20.4739	26.4377	25.7025	19.7292	26.5723	24.0153	22.4587	19.8936	23.6518	17.9078	23.1789	24.8249
Load at Break (N)	76.7166	98.1517	46.6838	59.7072	59.9011	52.3633	59.8995	65.7181	50.5818	63.62	64.0017	59.3991	61.3679	-0.67752	48.1307	66.9709	58.6144	74.4569	55.3814	-0.91151
Modulus (MPa)	2127.42	2080.35	1800.01	1706.48	1870.38	2003.29	1852.04	1896.79	1646.15	2011.33	2361.34	2444.24	1594.59	2428.18	1777.3	1838.26	1600.06	2115.7	2182.31	1899.12
Area under Curve (J)	1.29318	1.34049	1.19114	1.38367	1.35194	1.36519	1.20369	1.07775	1.1228	1.48028	1.52127	1.30346	1.47094	1.01968	1.38281	1.18246	1.2689	1.11729	1.44176	0.97296
Mode of Failure	Slipped	Slipped then broke	Slipped	Slipped then broke	Slipped	Slipped	Slipped	Slipped	Slipped	Unraveled	Unraveled	Slipped	Unraveled	Unraveled	Slipped	Slipped	Slipped	Slipped	Slipped	Unraveled
Mode of Failure Code	2	3	2	3	2	2	2	2	2	4	4	2	4	4	2	2	2	2	2	4
Extension at 5N Load (mm)	1.03194	1.25955	1.24882	1.14378	1.10932	1.13312	1.21615	1.26505	1.20743	1.50388	1.26847	1.12832	1.13892	1.08023	1.21539	1.29304	1.21707	1.14079	1.07841	1.03758

## Sheet: Student 008
Knot Number	1	2	3	4	5	6	7	8	9	10	11	12	13	14	15	16	17	18	19	20
Extension at Break (mm)	17.49	20.9838	21.4661	21.4074	24.3326	24.3025	18.2929	26.0782	19.7852	27.9401	20.4849	16.4218	20.0053	18.1772	17.5502	21.2056	24.2718	18.3844	20.3653	18.4873
Load at Break (N)	99.4612	77.9723	73.2564	80.3427	70.4526	119.131	132.059	80.8294	114.019	58.1887	92.1455	149.612	137.825	116.067	95.2708	119.118	78.7589	86.076	123.442	76.8975
Modulus (MPa)	2168.25	1818.66	1758.09	2092.4	1824.15	1707.39	1678.91	1798.58	2142.26	2181.34	2345.78	1922.35	2359.79	2053.91	1843.64	2209.44	1896.82	2472.53	2449.71	1828.21
Area under Curve (J)	1.04578	1.45706	1.41174	1.5599	1.43293	1.82153	1.28685	1.73112	1.39534	1.93472	1.33295	1.26436	1.54738	1.09166	1.02447	1.49655	1.58999	1.25699	1.38424	1.17457
Mode of Failure	Broke at knot	Slipped then Broke	Slipped then Broke	Slipped then Broke	Slipped then Broke	Slipped then Broke	Broke at knot	Unraveled	Slipped then Broke	Unraveled	Slipped then Broke	Broke at knot	Broke at knot	Unraveled	Unraveled	Slipped then Broke	Unraveled	Slipped then Broke	Slipped then Broke	Broke at knot
Mode of Failure Code	1	3	3	3	3	3	1	4	3	4	3	1	1	4	4	3	4	3	3	1
Extension at 5N Load (mm)	1.22288	1.21561	1.03056	0.97223	1.23187	1.03455	1.19173	1.1445	1.01816	1.17328	1.21592	1.15338	1.23888	1.26462	1.11671	1.10503	1.17207	1.11821	1.09777	1.21908

## Sheet: Student 009
Knot Number	1	2	3	4	5	6	7	8	9	10	11	12	13	14	15	16	17	18	19	20
Extension at Break (mm)	21.7365	19.1109	18.7493	23.8693	19.1146	20.5846	20.7384	23.4409	18.5596	17.0862	22.2267	21.857	15.824	18.3752	16.8732	21.2391	16.9964	16.6997	20.174	21.5073
Load at Break (N)	108.024	93.6603	87.2371	138.813	74.103	69.4561	65.2932	108.93	85.2685	80.571	-0.74028	59.2683	76.6195	74.8595	86.6958	65.9265	60.4374	68.8831	103.528	64.9514
Modulus (MPa)	1309.59	1187.7	1161.21	1182.2	973.987	1286.86	1180.3	922.353	1358.27	1245.82	799.783	1023.11	999.952	1489.98	1701.78	1062.09	1007.44	970.929	1671.57	1154.3
Area under Curve (J)	1.33447	0.86677	0.94048	1.58968	0.91917	1.02586	1.16258	1.29077	0.97516	0.71811	0.51841	1.0648	0.57172	0.89775	0.88907	1.15055	0.68578	0.66176	1.26321	1.07093
Mode of Failure	Slipped	Unraveled	Unraveled	Broke at knot	Slipped	Slipped	Slipped	Unraveled	Unraveled	Slipped	Unraveled	Slipped	Unraveled	Slipped	Unraveled	Slipped	Unraveled	Unraveled	Slipped	Slipped
Mode of Failure Code	2	4	4	1	2	2	2	4	4	2	4	2	4	2	4	2	4	4	2	2
Extension at 5N Load (mm)	1.97016	2.17623	1.98349	1.93503	1.84801	2.31721	1.80371	1.67411	1.79229	1.81944	1.56011	1.76092	1.55605	1.77484	1.60595	1.6383	1.56112	1.6077	1.45181	1.59449

## Sheet: Student 010
Knot Number	1	2	3	4	5	6	7	8	9	10	11	12	13	14	15	16	17	18	19	20
Extension at Break (mm)	22.8895	24.1711	27.7889	34.4342	27.7934	26.2921	27.1055	26.2121	23.455	39.6557	33.3683	22.8537	29.4164	26.3574	23.2032	25.8599	32.79	26.1246	23.0471	30.1567
Load at Break (N)	136.525	-0.65631	-0.6397	55.1289	82.1864	-0.66629	-0.62774	-0.76037	-0.73624	71.8966	67.8285	79.5522	77.3094	-0.70333	54.9263	47.7018	110.316	60.0534	126.907	101.501
Modulus (MPa)	1209.73	1294.88	906.989	790.889	1052.05	901.407	619.795	877.287	753.997	1073.08	889.646	824.407	763.608	873.621	819.118	730.287	817.289	921.242	1013.57	936.579
Area under Curve (J)	1.51254	0.70945	0.33801	1.89539	1.5984	0.5828	0.52198	0.57934	0.28802	2.30141	1.72394	0.90743	1.41911	0.55552	0.9466	1.2196	1.82772	1.32167	1.41432	1.4887
Mode of Failure	Broke at knot	Unraveled	Unraveled	Slipped	Slipped then Broke	Unraveled	Unraveled	Unraveled	Unraveled	Slipped	Unraveled	Unraveled	Unraveled	Unraveled	Slipped	Slipped	Unraveled	Slipped	Broke at knot	Unraveled
Mode of Failure Code	1	4	4	2	3	4	4	4	4	2	4	4	4	4	2	2	4	2	1	4
Extension at 5N Load (mm)	1.62118	2.18101	2.08752	1.84147	2.02601	2.13516	2.24034	2.31192	2.05607	2.05359	2.10181	2.08495	1.81645	1.94044	1.93547	1.938	1.85701	2.02301	1.78027	1.72341

## Sheet: Student 011
Knot Number	1	2	3	4	5	6	7	8	9	10	11	12	13	14	15	16	17	18	19	20
Extension at Break (mm)	20.5241	19.325	24.6125	19.9901	24.8677	29.1183	22.823	19.819	20.5949	16.8988	20.3805	20.757	14.8387	18.4935	20.3681	18.3917	18.3943	15.152	22.3546	11.2009
Load at Break (N)	45.6772	57.6555	56.1777	101.538	62.1805	72.8102	60.8047	69.6764	90.144	58.0751	51.4287	72.638	144.623	68.9827	64.9764	58.9231	68.9179	-0.77901	90.6826	53.5703
Modulus (MPa)	2166.7	1905.14	1327.8	1673.43	1780.91	1860.1	1659.13	1677.78	1688.02	2127.33	1976.7	2185.72	2077.14	1943.93	1786.73	1836.77	1617.08	3275.49	1911.76	1472.25
Area under Curve (J)	1.25583	1.2133	1.30897	1.35922	1.44502	1.75687	1.48905	1.26949	1.34806	0.95933	1.2203	1.27752	0.98765	1.07665	1.23431	1.15924	1.03773	0.08703	1.48133	0.3176
Mode of Failure	Slipped	Slipped	Unraveled	Slipped then Broke	Unraveled	Slipped	Slipped then Broke	Slipped then Broke	Slipped	Unraveled	Slipped	Slipped then Broke	Broke at knot	Slipped	Slipped	Slipped	Unraveled	Unraveled	Slipped then Broke	Slipped
Mode of Failure Code	2	2	4	3	4	2	3	3	2	4	2	3	1	2	2	2	4	4	3	2
Extension at 5N Load (mm)	1.45369	1.42962	1.34502	1.22291	1.10102	1.18381	1.22187	1.21879	1.16086	0.96503	1.13837	1.15522	0.90474	1.22689	1.26818	1.29174	1.2941	1.00414	1.25377	1.30106

## Sheet: Student 012
Knot Number	1	2	3	4	5	6	7	8	9	10	11	12	13	14	15	16	17	18	19	20
Extension at Break (mm)	19.7358	16.6958	22.2901	21.3053	21.9463	18.4069	20.2491	18.6648	14.3665	20.1155	15.8709	23.8177	15.0653	15.9	15.5626	16.2366	19.4356	17.1369	18.4275	17.6472
Load at Break (N)	-0.82203	76.9468	56.6094	65.1212	59.7426	66.0833	47.2071	49.7552	50.069	59.9664	72.6453	-0.89674	57.6193	52	51.4492	77.8951	70.055	56.0516	53.1481	52.5677
Modulus (MPa)	1523.76	1482.55	1717.81	1956.38	1866.14	1931	2078.77	1569.03	1775.97	1977.56	1703.14	2013.95	2227	1767.71	1743.75	1905.41	1729.34	2171.37	2202.57	2389.56
Area under Curve (J)	0.35179	0.84085	1.35156	1.32475	1.36618	1.16378	1.27776	0.99406	0.64134	1.22453	0.9318	1.14279	0.85836	0.93102	0.79929	0.92761	1.20829	1.05717	0.99821	1.06664
Mode of Failure	Unraveled	Unraveled	Slipped	Slipped	Unraveled	Slipped	Slipped	Slipped	Slipped	Slipped	Slipped	Unraveled	Slipped	Slipped	Slipped	Slipped	Slipped	Broke at Knot	Slipped	Slipped
Mode of Failure Code	4	4	2	2	4	2	2	2	2	2	2	4	2	2	2	2	2	1	2	2
Extension at 5N Load (mm)	1.25748	1.09436	1.02929	1.03879	1.01278	0.9727	1.02041	1.06322	0.93291	1.01482	1.10442	0.92226	0.96517	0.98297	0.96339	1.13629	1.00099	0.97677	0.99484	0.8829

## Sheet: Student 013
Knot Number	1	2	3	4	5	6	7	8	9	10	11	12	13	14	15	16	17	18	19	20
Extension at Break (mm)	16.346	16.3722	16.4282	15.0668	17.2751	15.7342	16.2839	17.3102	15.9896	14.8973	15.3994	17.0588	20.003	15.5737	14.3967	15.1921	16.9278	19.4556	12.2692	11.9083
Load at Break (N)	59.767	66.0238	62.0331	53.8834	73.5511	78.9061	64.4672	61.7023	50.774	90.9385	68.0539	55.2362	98.5724	63.7749	102.805	57.6669	51.4076	58.567	93.1063	78.8032
Modulus (MPa)	1910.41	2071.91	1897.92	2521.26	1671.73	1843.47	2183.92	2503.42	2206.32	1959.44	2091.61	1933.31	1983.4	2259.23	2271.18	1315.7	1827.75	1783.78	2876.82	2170.82
Area under Curve (J)	1.14921	1.18675	1.03446	0.90746	1.08535	1.01638	1.09247	1.40684	0.80179	0.8523	0.86377	0.97366	1.50647	0.90489	0.69873	0.70992	0.90222	1.17574	0.49698	0.46273
Mode of Failure	Slipped	Slipped	Slipped	Slipped	Slipped	Slipped	Slipped	Slipped	Unraveled	Unraveled	Slipped	Slipped	Slipped	Slipped	Slipped	Unraveled	Slipped	Slipped	Unraveled	Unraveled
Mode of Failure Code	2	2	2	2	2	2	2	2	4	4	2	2	2	2	2	4	2	2	4	4
Extension at 5N Load (mm)	1.09575	0.97891	0.99551	0.83523	1.17476	1.13396	1.01627	0.9144	1.09422	1.12978	1.1322	0.95915	1.069	1.01007	1.12876	1.1738	0.99437	1.18722	1.00319	1.06943

[truncated: 22 more sheets: Student 014, Student 015, Student 018, Student 019, Student 020, Student 023, Student 024, Student 025, Student 027, Student 028, Student 029, Student 030, Student 031, Student 032, Student 033, Student 034, Student 035, Student 039, Student 040, Student 041 …]
